# Supplementary material for: The impact of the SARS-COV2 infection on the disorder of consciousness rehabilitation unit
Source: PLoS One. 2021 Jun 30;16(6):e0253958. doi: 10.1371/journal.pone.0253958 (PMC8244854; doi:10.1371/journal.pone.0253958)
Supplement: S1 Data — (XLSX) [file pone.0253958.s001.xlsx]

## Sheet: COVID +
Laboratory findings	pz 1	pz 2	pz 3	pz 4	pz 5	pz 6	pz 7	pz 8	pz 9	pz 10	pz 11	pz 12	pz 13	pz 14	pz 15	pz 16
Count, x 109/L																	Median	I quart	III quart	Min	Max
White blood cell	4.2	4.2	3.9	0.9	5.1	5.4	5.7	5.6	5.5	19.2	5.2	5.7	5.4	4.9	5.9	5.5	5.4	4.725	5.625	0.9	19.2
Neutrophil	3.1	3.9	2.8	0.3	4.5	2.8	3.8	2.5	1.8	17.2	2.9	3.3	2.6	4.6	4.1	3.1	3.1	2.75	3.95	0.3	17.2
Lymphocyte	1.3	1.1	1.2	0.4	1.2	0.7	0.9	0.9	0.7	2.3	1.1	0.8	0.9	0.8	1.2	1.1	1	0.8	1.2	0.4	2.3
C-reactive proteine, mg/L	33.8	22.1	19.1	1.2	44.2	41.2	33.1	1.3	1.3	180.3	77.4	59.1	58.3	18.2	55.3	38.6	36.2	18.875	56.05	1.2	180.3
D-dimer, mg/L	1.1	0.9	1	0.5	0.9	0.8	0.9	0.6	0.6	18.3	1.1	1	1	0.6	1.1	0.7	0.9	0.65	1.05	0.5	18.3
Aminotransferase, U/L											4
Alanine	23.4	23.1	27.4	12	35.7	23.5	35.1	12.2	12.1	877.2	35.4	34.3	45.1	38.1	32.1	57.3	33.2	23.325	36.3	12	877.2
Aspartate	16.4	12.1	12.9	9	35.4	33.9	37.5	9.5	10.2	933.1	37.5	38.5	34.2	24.7	19.3	35.4	29.3	12.7	35.925	9	933.1
Creatinine, μmol/L	59.4	39.4	765.4	31.2	99.4	44.2	37.1	32.3	31.9	833.2	105.4	99.4	89.6	56.4	50.2	54.2	55.3	38.825	99.4	31.2	833.2
Vitamin D ng/ml	8.2	8.9	12.1	28.3	6.9	7.1	8.1	18.5	17.8	6.5	6.9	6.2	7.1	5.9	5.4	5.9	7.1	6.425	9.7	6.5	28.3
Potassium mmol/L	1.5	1.6	1.9	3.1	1.2	1.4	1.9	2.3	3.9	1.4	1.6	1.8	2	1.9	1.8	1.9	1.85	1.575	1.925	1.2	3.9
Sodium mmol/L	138	139	141	143	139	140	135	139	142	142	143	139	139	140	138	139	139	139	141.25	135	143
Calcium mmol/L	7	7.3	8.1	7.9	6.9	6.9	7	7.2	8.1	8.4	7.3	7.9	7.9	8.1	8.2	8.9	7.9	7.15	8.1	6.9	8.9
Glycemia mg/dl	211	234	245	267	189	267	234	134	113	167	134	156	167	123	210	145	178	142.25	234	113	267
BMI
	16	17	16	19	16	17	15	19	15	18	17	20	18	18	19	17	17	16	18.25	15	20

## Sheet: COVID -
Laboratory findings	pz 1	pz 2
Count, x 109/L			Median	I quart	III quart	Min	Max
White blood cell	2.9	5.1	4	3.45	4.55	2.9	5.1
Neutrophil	4.2	12.5	8.35	6.275	10.425	4.2	12.5
Lymphocyte	2.3	1.5	1.9	1.7	2.1	1.5	2.3
C-reactive proteine, mg/L	1.5	55	28.25	14.875	41.625	1.5	55
D-dimer, mg/L	0.8	0.9	0.85	0.825	0.875	0.8	0.9
Aminotransferase, U/L
Alanine	33	58	45.5	39.25	51.75	33	58
Aspartate	12	44	28	20	36	12	44
Creatinine, μmol/L	25	33	29	27	31	25	33
Vitamin D ng/ml	35	44	39.5	37.25	41.75	35	44
Potassium mmol/L	3.1	3.5	3.3	3.2	3.4	3.1	3.5
Sodium mmol/L	141	142	141.5	141.25	141.75	141	142
Calcium mmol/L	7.9	8.3	8.1	8	8.2	7.9	8.3
Glycemia mg/dl	143	123	133	128	138	123	143
BMI
	19	20	19.5	19.25	19.75	19	20
